# Supplementary material for: Nanoscale Strontium-Substituted Hydroxyapatite Pastes and Gels for Bone Tissue Regeneration
Source: Nanomaterials (Basel). 2021 Jun 19;11(6):1611. doi: 10.3390/nano11061611 (PMC8235522; doi:10.3390/nano11061611)
Supplement: Supplementary file 1 [file nanomaterials-11-01611-s001.zip]

Archive with 1 entries (1 files):
- nanomaterials-1254187-SI.pdf
